# Supplementary material for: Oxidative Stress as a Contributor to Insulin Resistance in the Skeletal Muscles of Mice with Polycystic Ovary Syndrome
Source: Int J Mol Sci. 2022 Sep 27;23(19):11384. doi: 10.3390/ijms231911384 (PMC9569700; doi:10.3390/ijms231911384)
Supplement: Supplementary file 1 [file ijms-23-11384-s001.zip]

Archive with 1 entries (1 files):
- ijms-1911191-supplementary.pdf
